# Supplementary material for: Association between increased duodenal eosinophil count and functional dyspepsia
Source: PLoS One. 2026 Jun 16;21(6):e0351741. doi: 10.1371/journal.pone.0351741 (PMC13271515; doi:10.1371/journal.pone.0351741)
Supplement: S1 Dataset — (XLSX) [file pone.0351741.s001.xlsx]

## Sheet: Untitled2
SL_No	Groups	Age	Agegr	Gender	Socio_economic_status	Eosinophil_duodenal_mucosa
37	1	18	1	2	1	30
20	1	18	1	2	1	30
10	1	18	1	2	2	28
3	1	18	1	1	1	31
63	1	19	1	2	1	12
14	1	19	1	2	1	34
56	1	20	1	1	1	14
52	2	22	1	2	2	12
24	1	22	1	1	1	24
19	1	22	1	2	2	29
13	1	23	1	2	2	24
66	1	24	1	2	2	17
40	1	24	1	2	1	34
36	1	25	1	1	2	28
35	1	26	1	1	2	4
16	1	26	1	2	2	21
67	2	27	1	1	2	14
8	1	27	1	2	1	39
53	1	28	1	2	2	15
7	1	28	1	2	2	3
51	2	30	1	2	1	17
4	1	30	1	1	2	27
17	1	31	2	1	1	31
29	1	32	2	1	2	31
38	1	33	2	1	2	29
30	1	34	2	2	1	25
28	1	34	2	1	2	28
50	1	35	2	2	2	15
64	1	36	2	2	2	20
44	1	36	2	1	2	39
6	1	36	2	2	2	27
39	1	37	2	1	3	27
23	1	37	2	2	1	26
68	2	38	2	2	1	15
62	1	38	2	1	2	16
58	2	38	2	2	2	15
18	1	39	2	2	2	26
54	1	40	2	1	2	6
42	1	43	3	2	2	28
9	1	43	3	2	2	11
65	2	44	3	1	2	16
60	1	44	3	1	2	20
45	1	44	3	1	3	24
33	2	44	3	2	1	19
48	2	45	3	2	2	17
21	1	45	3	1	3	30
15	1	45	3	1	2	26
43	1	47	3	2	1	10
47	2	48	3	2	2	20
2	2	50	3	2	2	15
59	2	52	4	2	2	17
22	1	52	4	1	3	28
34	1	55	4	1	1	27
32	2	55	4	1	1	20
1	2	55	4	2	1	19
27	2	57	4	2	1	20
26	2	57	4	1	3	14
49	2	58	4	1	2	20
55	2	60	4	1	1	15
31	2	62	5	2	1	16
25	2	64	5	1	2	24
5	2	65	5	2	2	20
57	2	68	5	1	3	16
61	2	70	5	1	2	15
46	2	70	5	1	1	24
41	1	70	5	1	2	13
12	2	70	5	2	2	26
11	2	70	5	2	1	14
69	1	19	1	2	1	25
77	1	49	3	1	3	8
80	2	21	1	1	1	17
70	2	32	2	2	2	14
75	2	45	3	1	2	15
85	2	35	2	1	2	18
78	2	46	3	2	2	9
71	2	68	5	1	1	11
81	2	31	2	2	2	3
74	2	39	2	2	2	16
82	2	43	3	2	2	20
73	2	51	4	1	2	13
79	2	36	2	2	2	19
86	2	37	2	2	2	13
72	2	53	4	1	2	26
83	2	32	2	2	2	4
76	1	23	1	1	1	22
84	2	66	5	1	2	28
